# Supplementary material for: The Role of Microbiota and Fecal Transplantation in Inflammatory Bowel Disease
Source: Pathogens. 2026 Apr 21;15(4):451. doi: 10.3390/pathogens15040451 (PMC13119295; doi:10.3390/pathogens15040451)
Supplement: Supplementary file 1 [file pathogens-15-00451-s001.zip]

Archive with 1 entries (1 files):
- pathogens-4204418-supplementary.pdf
